# Supplementary material for: MIESRA mHealth: Marital satisfaction during pregnancy
Source: PLoS One. 2023 Aug 24;18(8):e0289061. doi: 10.1371/journal.pone.0289061 (PMC10449122; doi:10.1371/journal.pone.0289061)
Supplement: S2 Data — (XLSX) [file pone.0289061.s002.xlsx]

## Sheet: Raw Data of Marital Harmony 
Number	Group	Harmony_Mother_Pretest	Harmony_Mother_Posttest	Age_Mother	Cateage_Mother	Edu_Mother	Job_Mother	Parity	Pregnancy	Live_with	Miscarrage	Pregnancy_problem	Harmony_Father_Pretest	Harmony_Father_Posttest	Age_Father	Cateage_Father	Edu_Father	Job_Father	Sallary_Father	Difference_harmony_mother	Difference_harmony_father	Trans_Harmony_Mother_Pretest	Trans_Harmony_Mother_Postest	filter_$	Trans_Harmony_Father_Pretest	Trans_Harmony_Father_Posttest
1	1	10	10	20	1	1	1	1	1	1	0	1	12	10	24	1	1	2	2	0	-2	3.16228	7.93725	0	3.4641	3.16228
3	1	22	13	25	1	2	2	1	1	2	0	1	20	5	28	2	1	2	1	-9	-15	4.69042	7.61577	0	4.47214	2.23607
4	1	28	15	36	2	2	2	2	2	2	0	2	15	5	35	2	2	4	2	-13	-10	5.2915	8.18535	0	3.87298	2.23607
6	1	3	1	25	1	2	1	1	1	2	0	1	4	1	27	2	2	2	1	-2	-3	1.73205	8.83176	0	2	1
7	1	9	8	30	1	2	2	2	1	1	0	1	8	3	30	2	2	1	1	-1	-5	3	8.66025	0	2.82843	1.73205
8	1	27	15	28	1	2	1	1	1	1	0	1	10	5	33	2	2	1	1	-12	-5	5.19615	7.61577	0	3.16228	2.23607
9	1	9	2	22	1	1	1	1	2	2	0	1	22	5	24	1	2	4	2	-7	-17	3	8.30662	0	4.69042	2.23607
10	1	11	9	33	1	2	2	1	1	2	0	2	7	3	34	2	2	2	1	-2	-4	3.31662	8.24621	0	2.64575	1.73205
12	1	6	5	30	1	2	2	2	1	1	1	2	3	4	31	2	2	2	1	-1	1	2.44949	8.48528	0	1.73205	2
14	1	18	12	27	1	2	2	1	1	2	0	2	7	2	27	2	2	2	1	-6	-5	4.24264	9.11043	0	2.64575	1.41421
15	1	5	4	26	1	1	2	2	2	1	0	2	12	4	28	2	1	2	2	-1	-8	2.23607	8.18535	0	3.4641	2
16	1	25	16	38	2	2	2	1	1	1	0	2	5	1	40	3	2	2	1	-9	-4	5	7.48331	0	2.23607	1
17	1	23	15	29	1	2	2	1	2	2	0	2	27	10	32	2	1	2	1	-8	-17	4.79583	7.2111	0	5.19615	3.16228
19	1	15	10	27	1	1	2	2	1	2	1	1	14	7	36	3	1	3	1	-5	-7	3.87298	6.63325	0	3.74166	2.64575
20	1	16	9	24	1	1	1	2	2	1	0	2	21	12	27	2	1	3	2	-7	-9	4	8.7178	0	4.58258	3.4641
21	1	8	3	26	1	2	2	1	2	1	0	2	10	10	30	2	1	2	2	-5	0	2.82843	8.18535	0	3.16228	3.16228
22	1	40	12	28	1	2	2	1	2	1	0	2	3	2	30	2	2	2	1	-28	-1	6.32456	8.94427	0	1.73205	1.41421
23	1	30	12	30	1	2	1	2	1	2	1	2	28	15	38	3	2	2	2	-18	-13	5.47723	6.85565	0	5.2915	3.87298
24	1	18	11	36	2	2	1	2	2	1	0	2	21	14	36	3	2	1	1	-7	-7	4.24264	7.87401	0	4.58258	3.74166
25	1	3	3	34	1	1	2	2	1	2	0	2	3	2	40	3	1	2	1	0	-1	1.73205	8.12404	0	1.73205	1.41421
26	1	2	1	27	1	2	2	1	1	1	0	2	2	1	27	2	2	2	2	-1	-1	1.41421	8.77496	0	1.41421	1
27	1	5	3	28	1	2	2	2	1	2	0	2	1	1	28	2	1	2	1	-2	0	2.23607	7.34847	0	1	1
28	1	8	4	28	1	2	2	1	2	2	0	2	11	5	20	1	2	1	1	-4	-6	2.82843	8.66025	0	3.31662	2.23607
29	1	1	0	36	2	1	1	2	2	1	2	1	18	10	42	3	2	2	1	-1	-8	1	11.0905	0	4.24264	3.16228
30	1	20	8	34	1	2	2	1	1	2	0	2	26	13	36	3	2	2	1	-12	-13	4.47214	8.24621	0	5.09902	3.60555
31	1	38	14	25	1	2	2	1	1	2	0	2	37	14	26	2	2	1	1	-24	-23	6.16441	8.7178	0	6.08276	3.74166
33	2	10	11	29	1	2	1	1	2	2	0	2	24	7	31	2	2	1	1	1	-17	3.16228	8.83176	0	4.89898	2.64575
34	2	2	1	30	1	2	2	1	1	2	0	2	9	13	29	2	2	2	1	-1	4	1.41421	9.05539	0	3	3.60555
35	2	17	4	27	1	2	1	1	1	2	0	2	13	9	26	2	2	2	1	-13	-4	4.12311	8.88819	0	3.60555	3
36	2	2	1	26	1	2	2	1	2	1	0	2	13	5	29	2	2	2	1	-1	-8	1.41421	9	0	3.60555	2.23607
37	2	46	19	30	1	2	1	1	1	1	0	2	13	15	30	2	2	2	1	-27	2	6.78233	8.18535	0	3.60555	3.87298
38	2	20	5	26	1	2	2	1	1	2	0	2	8	8	26	2	1	1	2	-15	0	4.47214	9	0	2.82843	2.82843
39	2	17	12	26	1	1	1	2	1	1	0	2	7	6	30	2	2	2	1	-5	-1	4.12311	8.12404	0	2.64575	2.44949
40	2	34	20	28	1	2	1	1	1	2	0	1	11	9	29	2	2	2	1	-14	-2	5.83095	8.7178	0	3.31662	3
42	2	13	10	29	1	1	2	2	2	2	0	2	6	4	29	2	1	2	1	-3	-2	3.60555	8.48528	0	2.44949	2
43	2	18	6	38	2	2	2	2	2	2	1	1	27	19	40	3	2	1	1	-12	-8	4.24264	9.05539	0	5.19615	4.3589
44	2	14	10	27	1	2	2	1	1	2	0	2	17	5	25	1	1	2	1	-4	-12	3.74166	8.42615	0	4.12311	2.23607
45	2	30	19	33	1	2	1	2	1	2	0	2	24	24	33	2	2	2	1	-11	0	5.47723	8.42615	0	4.89898	4.89898
46	2	27	6	32	1	1	1	2	2	1	0	2	46	34	40	3	2	3	1	-21	-12	5.19615	8.83176	0	6.78233	5.83095
47	2	13	15	35	1	1	1	2	1	1	3	1	11	16	34	2	1	1	1	2	5	3.60555	8.77496	0	3.31662	4
48	2	13	9	33	1	2	1	2	2	1	0	2	8	4	34	2	2	2	2	-4	-4	3.60555	8.30662	0	2.82843	2
49	2	11	2	38	2	2	1	2	1	1	0	2	13	6	38	3	2	2	2	-9	-7	3.31662	9.16515	0	3.60555	2.44949
51	2	19	9	33	1	1	1	2	2	1	1	2	18	10	35	2	1	2	1	-10	-8	4.3589	8.60233	0	4.24264	3.16228
52	2	5	1	32	1	2	1	2	1	1	1	2	1	1	28	2	2	2	2	-4	0	2.23607	8.83176	0	1	1
53	2	9	8	24	1	2	1	1	1	1	0	2	6	7	29	2	2	3	1	-1	1	3	8.77496	0	2.44949	2.64575
55	2	16	4	35	1	1	2	1	2	1	0	2	10	5	45	3	1	2	2	-12	-5	4	8.48528	0	3.16228	2.23607
56	2	4	3	27	1	2	2	1	2	1	0	2	4	2	29	2	2	2	1	-1	-2	2	9.05539	0	2	1.41421
57	2	7	3	31	1	2	2	1	1	1	0	2	3	2	30	2	2	2	1	-4	-1	2.64575	8.66025	0	1.73205	1.41421
58	2	3	0	30	1	2	1	1	1	1	0	2	16	7	34	2	2	2	1	-3	-9	1.73205	8.88819	0	4	2.64575
59	2	13	8	32	1	2	1	2	1	1	0	2	17	12	33	2	2	2	1	-5	-5	3.60555	7.68115	0	4.12311	3.4641
60	2	14	9	27	1	2	1	1	1	2	1	2	7	5	29	2	2	2	1	-5	-2	3.74166	8.30662	0	2.64575	2.23607
61	2	21	12	32	1	2	1	2	1	1	1	2	9	8	37	3	2	1	1	-9	-1	4.58258	8.48528	0	3	2.82843
62	2	8	4	28	1	1	1	1	1	2	0	2	13	9	34	2	2	2	1	-4	-4	2.82843	8.544	0	3.60555	3
63	3	6	6	25	1	2	2	1	2	2	0	2	4	6	25	1	2	2	1	0	2	2.44949	8.06226	1	2	2.44949
64	3	5	15	24	1	2	1	1	1	2	0	2	5	9	30	2	2	4	2	10	4	2.23607	8.3666	1	2.23607	3
66	3	25	26	24	1	2	2	1	1	2	0	2	24	29	27	2	2	3	2	1	5	5	8.12404	1	4.89898	5.38516
67	3	22	49	32	1	2	2	2	1	2	0	2	5	7	36	3	2	2	1	27	2	4.69042	6	1	2.23607	2.64575
68	3	15	19	28	1	2	2	1	2	1	0	2	11	13	28	2	2	2	2	4	2	3.87298	7.87401	1	3.31662	3.60555
69	3	7	26	35	1	2	1	1	1	2	0	2	9	6	34	2	2	2	1	19	-3	2.64575	7.34847	1	3	2.44949
70	3	6	13	25	1	2	2	1	1	2	0	2	5	7	25	1	2	1	1	7	2	2.44949	7.93725	1	2.23607	2.64575
71	3	7	8	30	1	2	1	1	1	2	0	2	5	8	36	3	2	2	2	1	3	2.64575	7.87401	1	2.23607	2.82843
72	3	8	10	35	1	1	1	2	2	1	0	2	4	10	45	3	2	2	1	2	6	2.82843	7.54983	1	2	3.16228
73	3	9	12	29	1	2	1	2	2	1	0	2	6	8	29	2	2	2	1	3	2	3	8.30662	1	2.44949	2.82843
74	3	5	8	27	1	2	2	1	2	1	0	2	11	13	27	2	2	2	1	3	2	2.23607	8.3666	1	3.31662	3.60555
75	3	25	29	27	1	2	2	1	2	1	0	1	24	26	29	2	2	2	1	4	2	5	7.4162	1	4.89898	5.09902
76	3	16	18	40	2	1	1	1	1	1	0	2	15	18	40	3	1	2	2	2	3	4	7.61577	1	3.87298	4.24264
77	3	4	4	28	1	2	1	1	1	1	0	2	7	12	29	2	2	1	1	0	5	2	7.34847	1	2.64575	3.4641
78	3	20	25	26	1	2	2	2	2	1	1	2	4	10	31	2	1	4	1	5	6	4.47214	7.61577	1	2	3.16228
80	3	4	11	27	1	2	2	2	2	2	0	1	22	29	30	2	2	2	1	7	7	2	8.18535	1	4.69042	5.38516
81	3	12	10	35	1	1	1	2	1	2	0	1	11	19	39	3	2	2	1	-2	8	3.4641	8.06226	1	3.31662	4.3589
82	3	5	41	25	1	2	1	1	1	1	0	2	6	38	26	2	1	2	1	36	32	2.23607	6.63325	1	2.44949	6.16441
83	3	26	28	29	1	2	2	1	1	1	0	2	16	21	30	2	2	2	1	2	5	5.09902	7.87401	1	4	4.58258
84	3	29	33	20	1	1	1	1	1	2	0	2	26	28	31	2	2	3	1	4	2	5.38516	7	1	5.09902	5.2915
85	3	19	22	32	1	1	1	2	1	1	0	2	19	21	32	2	1	2	2	3	2	4.3589	7.48331	1	4.3589	4.58258
86	3	8	10	33	1	2	1	2	1	2	1	1	8	12	36	3	2	3	1	2	4	2.82843	7.61577	1	2.82843	3.4641
87	3	6	12	35	1	1	1	2	1	1	0	2	6	9	35	2	1	4	2	6	3	2.44949	8.42615	1	2.44949	3
88	3	10	16	33	1	2	1	2	2	1	0	2	15	19	33	2	2	3	1	6	4	3.16228	8.88819	1	3.87298	4.3589
89	3	14	16	27	1	2	2	1	1	2	0	2	18	20	28	2	2	2	1	2	2	3.74166	7.87401	1	4.24264	4.47214
90	3	6	11	44	2	2	2	2	1	1	0	2	8	11	42	3	1	2	1	5	3	2.44949	8	1	2.82843	3.31662
91	3	21	19	29	1	2	2	1	1	2	0	2	25	23	30	2	2	2	1	-2	-2	4.58258	7.61577	1	5	4.79583
92	3	26	30	28	1	2	2	2	2	1	0	2	9	13	29	2	2	1	1	4	4	5.09902	6.7082	1	3	3.60555
93	3	5	7	40	2	1	2	2	2	1	0	2	13	15	37	3	1	2	1	2	2	2.23607	6.245	1	3.60555	3.87298
